# Supplementary material for: Genome-wide promoter analysis of histone modifications in human monocyte-derived antigen presenting cells
Source: BMC Genomics. 2010 Nov 18;11:642. doi: 10.1186/1471-2164-11-642 (PMC3091769; doi:10.1186/1471-2164-11-642)
Supplement: Additional file 2 — Tserel et al BMC Genomics. Contains Supplementary Tables S2-S6. Size 7.2 MB [file 1471-2164-11-642-S2.ZIP]

Archive with 5 entries (5 files):
- Supplementary Table 5. H3 peaks..pdf
- Supplementary Table 6. Monocyte expression..pdf
- Supplementary Table 2. GO analysis.pdf
- Supplementary Table 3. Average expression..pdf
- Supplementary Table 4. Expression fold change..pdf
